# Supplementary material for: Assessment of ITS2 Region Relevance for Taxa Discrimination and Phylogenetic Inference among Pinaceae
Source: Plants (Basel). 2022 Apr 15;11(8):1078. doi: 10.3390/plants11081078 (PMC9029031; doi:10.3390/plants11081078)
Supplement: Supplementary file 1 [file plants-11-01078-s001.zip]

Archive with 7 entries (7 files):
- Figure S1 description.pdf
- Figure S1.png
- Table S1.pdf
- Table S2.xlsx
- Table S3.pdf
- Table S4.xlsx
- Table S5.xlsx
