# Supplementary material for: Assessment of ITS2 Region Relevance for Taxa Discrimination and Phylogenetic Inference among Pinaceae
Source: Plants (Basel). 2022 Apr 15;11(8):1078. doi: 10.3390/plants11081078 (PMC9029031; doi:10.3390/plants11081078)
Supplement: Supplementary file 1 [file plants-11-01078-s001.zip › Table S2.xlsx]

## Sheet: Arkusz1
Taxon	GeneBank accession no.
Abies amabilis voucher RBG Edinburgh UK198163a	EF057688
Abies amabilis voucher CCDB-23327-G03	MG216847.1
Abies beshanzuensis isolate A1 clone 1	MH165486
Abies beshanzuensis isolate A1 clone 2	MH165487
Abies beshanzuensis isolate A1 clone 3	MH165488
Abies beshanzuensis isolate A1 clone 4	MH165489
Abies beshanzuensis isolate A1 clone 5	MH165490
Abies beshanzuensis isolate A2 clone 1	MH165491
Abies beshanzuensis isolate A2 clone 2	MH165492
Abies beshanzuensis isolate A2 clone 3	MH165493
Abies beshanzuensis isolate A2 clone 4	MH165494
Abies beshanzuensis isolate A3 clone 1	MH165495
Abies beshanzuensis isolate A3 clone 2	MH165496
Abies beshanzuensis isolate A3 clone 3	MH165497
Abies beshanzuensis isolate A3 clone 4	MH165498
Abies beshanzuensis isolate A3 clone 5	MH165499
Abies beshanzuensis isolate A4 clone 1	MH165500
Abies beshanzuensis isolate A4 clone 2	MH165501
Abies beshanzuensis isolate A4 clone 3	MH165502
Abies beshanzuensis isolate A4 clone 4	MH165503
Abies beshanzuensis isolate B2	MH165505
Abies beshanzuensis isolate C2 clone 1	MH165506
Abies beshanzuensis isolate C2 clone 2	MH165507
Abies beshanzuensis isolate C4	MH165508
Abies beshanzuensis isolate C8	MH165509
Abies beshanzuensis isolate D1 clone 1	MH165510
Abies beshanzuensis isolate D1 clone 2	MH165511
Abies beshanzuensis isolate D4	MH165512
Abies beshanzuensis isolate D8 clone 1	MH165513
Abies beshanzuensis isolate D8 clone 2	MH165514
Abies beshanzuensis isolate D8 clone 3	MH165515
Abies beshanzuensis isolate D8 clone 4	MH165516
Abies beshanzuensis isolate E5	MH165517
Abies beshanzuensis isolate E21 clone 1	MH165518
Abies beshanzuensis isolate E21 clone 2	MH165519
Abies beshanzuensis isolate E21 clone 3	MH165520
Abies beshanzuensis isolate A4 clone 5	MH165504.1
Abies chensiensis voucher Q.P. Xiang s.n. (PE)	EF057702
Abies chensiensis isolate a3	MH17728
Abies chensiensis isolate a1	MH177279
Abies chensiensis isolate a2	MH177280
Abies chensiensis isolate b1	MH177282
Abies chensiensis isolate b2	MH177283
Abies chensiensis voucher Q316	MH703259.1
Abies concolor clone 7	DQ975359
Abies concolor clone 6	DQ975360
Abies concolor clone 8	DQ975361
Abies concolor clone 15	DQ975362
Abies concolor clone 45	DQ975363
Abies concolor clone 21	DQ975364
Abies concolor clone 29	DQ975365
Abies concolor voucher EBG 1938002A	EF057692
Abies delavayi clone 2	EU196133
Abies delavayi clone 4	EU196134
Abies delavayi clone 10	EU196135
Abies fabri clone 1	DQ975352
Abies fabri clone 2	DQ975353
Abies fabri voucher Guo Y.-Y. 28 (PE)	JF416968
Abies fabri voucher Guo Y.-Y. 28 (PE)	JF416969
Abies fanjingshanensis voucher Xiang Q.-P. s.n. (PE)	JF416970
Abies fanjingshanensis voucher Xiang Q.-P. s.n. (PE)	JF416971
Abies fanjingshanensis isolate 1 clone 1	MH177287
Abies fanjingshanensis isolate 1 clone 2	MH177288
Abies fanjingshanensis isolate 1 clone 3	MH177289
Abies fanjingshanensis isolate 1	MH177290
Abies fanjingshanensis isolate 1	MH177291
Abies fargesii voucher He J.-S. s.n. (PE)	JF416972
Abies fargesii voucher He J.-S. s.n. (PE)	JF416973
Abies fargesii voucher He J.-S. s.n. (PE)	JF416974
MH703258.1 Abies fargesii voucher Q315	MH703258.1
Abies firma isolate 1	MH177277.1
Abies firma isolate 2	MH177278.1
Abies firma voucher RBGE 19583927a	JF416975.1
Abies forrestii voucher DRB 61290 (PE) clone 1	EF057708
Abies forrestii clone 2	EU196131
Abies forrestii clone 3	EU196132
Abies forrestii voucher YLDP003A	MH117810.1
Abies forrestii voucher YLDP003B	MH117811.1
Abies forrestii voucher YLDP101A	MH117812.1
Abies forrestii voucher YLDP101B	MH117813.1
Abies forrestii voucher YLDP103A	MH117814.1
Abies kawakamii voucher C.J. Chen 9471 (PE) clone 1	EF063715
Abies kawakamii clone 11	EU196136
Abies koreana	AF283010
Abies koreana voucher Won M.-Y. 01	JF499944
Abies koreana f. chlorocarpa	AF283011
Abies koreana f. nigrocarpa	AF283013
Abies koreana f. rubrocarpa	AF283012
Abies lasiocarpa var. bifolia voucher CCDB-23954-B05	MG216802.1
Abies lasiocarpa voucher CCDB-18358-B12	MG216806.1
Abies pindrow clone 8	EU196128
Abies pindrow clone 14	EU196129
Abies pindrow clone 18	EU196130
Abies spectabilis voucher RBGE 19793335	JF416978
Abies spectabilis	MF785496
Abies squamata voucher RBGE 19890977	JF416980
Abies squamata voucher RBGE 19890977	JF416981
Abies squamata voucher RBGE 19890977	JF416982
Abies squamata voucher RBGE 19890977	JF416983
Abies squamata voucher RBGE 19890977	JF416979.1
Abies yuanbaoshanensis isolate 1	MH177284
Abies yuanbaoshanensis isolate 2	MH177285
Abies yuanbaoshanensis isolate 3	MH177286
Abies ziyuanensis voucher Xiang Q.-P. s.n. (PE)	JF416985.1
Abies ziyuanensis voucher Xiang Q.-P. s.n. (PE)	JF416984.1
Keteleeria davidiana clone T8	JN032111
Keteleeria davidiana var. calcarea clone H2	JN032110
Keteleeria davidiana voucher Ge130914	MH712627.1
Keteleeria fortunei clone Y12	JN032112
Keteleeria fortunei	MF785621
Keteleeria fortunei var. cyclolepis voucher AHNU:P883 clone JN19	JF829715
Keteleeria fortunei var. cyclolepis voucher AHNU:P883 clone JN1	JF829716.1
Keteleeria pubescens voucher AHNU:P1604 clone RM4	JF829713
Keteleeria pubescens voucher AHNU:P1604 clone RM10	JF829714
Larix decidua	AF041343
Larix decidua clone 2	AY523431
Larix decidua clone 8	AY523432
Larix decidua clone 12	AY523433
Larix decidua clone 14	AY523434
Larix decidua clone 18	AY523435
Larix decidua voucher CCDB-18346-E08	MG216878.1
Larix gmelinii var. gmelinii clone 12	AY523437.1
Larix gmelinii var. olgensis clone 19	AY523448.1
Larix gmelinii var. principis-rupprechtii clone 4	AY523438.1
Larix gmelinii var. principis-rupprechtii clone 8	AY523439.1
Larix gmelinii var. principis-rupprechtii clone 12	AY523440.1
Larix gmelinii var. principis-rupprechtii voucher PS1354MT01	GQ865722.1
Larix gmelinii var. principis-rupprechtii voucher PS1354MT03	GQ463498.1
Larix gmelinii var. principis-rupprechtii voucher PS1354MT04	GQ865723.1
Larix gmelinii voucher Q648	MH703336.1
Larix griffithiana	AF041349
Larix griffithiana clone 1	AY523413
Larix griffithiana clone 4	AY523414
Larix griffithiana clone 5	AY523415
Larix griffithiana clone 2	AY523416
Larix griffithiana clone 3	AY523417
Larix griffithiana clone 9	AY523418
Larix griffithiana clone 13	AY603159
Larix griffithiana clone 34	AY603160
Larix griffithiana clone 35	AY603161
Larix griffithii	MF785497
Larix speciosa clone 3	AY523424
Larix potaninii var. himalaica clone 22	AY188540
Larix kaempferi	AF041344
Larix kaempferi clone 1	AY523442
Larix kaempferi clone 6	AY523444
Larix kaempferi clone 15	AY523445
Larix kaempferi clone 24	AY523446
Larix kaempferi clone 31	AY523447
Larix laricina	AF041348
Larix laricina clone 1	AY188548
Larix laricina clone 2	AY188549
Larix laricina clone 6	AY523459
Larix laricina clone 18	AY523460
Larix laricina clone 19	AY523461
Larix laricina clone 30	AY523462
Larix laricina isolate AD3HL21	MF348954
Larix lyallii	AF041346
Larix lyallii voucher CCDB-24911-E01	MG216886.1
Larix mastersiana clone 1	AY523419
Larix mastersiana clone 2	AY523420
Larix mastersiana clone 5	AY523421
Larix mastersiana clone 10	AY523422
Larix mastersiana clone 25	AY523423
Larix occidentalis	AF041347
Larix occidentalis clone 1	AY523454
Larix occidentalis clone 2	AY523455
Larix occidentalis clone 4	AY523456
Larix occidentalis clone 5	AY523457
Larix occidentalis clone 35	AY523458
Larix occidentalis voucher ERM1049	MG216815.1
Larix potaninii var. australis clone 1	AY188526.1
Larix potaninii var. australis clone 2	AY188527.1
Larix potaninii var. australis clone 7	AY188550.1
Larix potaninii var. australis clone 17	AY188551.1
Larix potaninii var. australis clone 18	AY188528.1
Larix potaninii var. australis clone 20	AY188529.1
Larix potaninii var. chinensis clone 1	AY188530.1
Larix potaninii var. chinensis clone 5	AY188531.1
Larix potaninii var. chinensis clone 9	AY188532.1
Larix potaninii var. chinensis clone 26	AY188534.1
Larix potaninii var. chinensis clone 27	AY188552.1
Larix potaninii var. hiamlaica clone 14	AY188553.1
Larix potaninii var. himalaica clone 5	AY188535.1
Larix potaninii var. himalaica clone 7	AY188536.1
Larix potaninii var. himalaica clone 13	AY188538.1
Larix potaninii var. himalaica clone 18	AY188539.1
Larix potaninii var. potaninii clone 16	AY188547
Larix potaninii var. potaninii clone 1	AY188541.1
Larix potaninii var. potaninii clone 2	AY188542.1
Larix potaninii var. potaninii clone 3	AY188543.1
Larix potaninii var. potaninii clone 5	AY188544.1
Larix potaninii var. potaninii clone 8	AY188545.1
Larix potaninii var. potaninii clone 10	AY188546.1
Larix potaninii voucher Q472	MH703285.1
Larix sibirica	AF041345
Larix sibirica clone 1	AY523450
Larix sibirica clone 4	AY523451
Larix sibirica clone 9	AY523452
Larix sibirica clone 15	AY523453
Larix sibirica clone 2	AY603173
Larix sibirica clone 3	AY603174
Larix sibirica clone 24	AY603176
Larix sibirica clone 2	AY603177
Larix sibirica clone 4	AY603178
Larix sibirica clone 6	AY603179
Larix sibirica clone 18	AY603180
Larix sibirica clone 23	AY603181
Larix sibirica clone 4	AY603175.1
Larix speciosa clone 4	AY523425.1
Larix speciosa clone 6	AY523426.1
Larix speciosa clone 7	AY603162.1
Larix speciosa clone 8	AY603163.1
Larix speciosa clone 9	AY523427.1
Larix speciosa clone 9	AY603166.1
Larix speciosa clone 10	AY603164.1
Larix speciosa clone 13	AY603167.1
Larix speciosa clone 16	AY603168.1
Larix speciosa clone 17	AY603169.1
Larix speciosa clone 18	AY523428.1
Larix speciosa clone 18	AY603170.1
Larix speciosa clone 19	AY603171.1
Larix speciosa clone 20	AY523429.1
Larix speciosa clone 23	AY603172.1
Larix speciosa clone 23	AY603165.1
Larix speciosa clone 25	AY523430.1
Picea glauca isolate 64I5I2	AF136618
Picea glauca isolate 494I5I2	AF136619
Picea glauca isolate SAI5I2	AF136620
Picea glauca isolate VBI5I2	AF136621
Picea glauca isolate AD3HK69	MF349026
Picea likiangensis	MF785498
Picea likiangensis voucher YLDP021A	MH117817.1
Picea likiangensis voucher YLDP021B	MH117818.1
Picea mariana isolate 63I5I2	AF136614
Picea mariana isolate 4274I5I2	AF136615
Picea mariana isolate 4962I5I2	AF136616
Picea mariana isolate 5004I5I2	AF136617
Picea mariana voucher JEM 150	MG216912.1
Picea meyeri voucher PS1349MT03	GQ463495
Picea meyeri voucher PS1349MT02	GQ865721
Picea rubens isolate 61I5I2	AF136610
Picea rubens isolate 2032I5I2	AF136612
Picea rubens isolate 2505I5I2	AF136613
Picea sitchensis voucher CCDB-23395-F09	MG216825.1
Picea sitchensis voucher CCDB-23395-E09	MG216855.1
Picea wilsonii voucher PS1358MT01	GQ463500
Picea wilsonii voucher PS1358MT02	GQ463501
Picea wilsonii isolate AD3HJ29	MF349087
Picea wilsonii voucher Q673	MH703339.1
Pinus albicaulis	AF036983
Pinus albicaulis clone ITS2-08	AY430073.1
Pinus armandii	AF036980
Pinus armandii isolate AD3HK68	MF349015
Pinus armandii clone ITS2-07	AY430072.1
Pinus armandii voucher HSS18012801	MH444827.1
Pinus armandii voucher HSS18012802	MH444828.1
Pinus armandii voucher HSS18012803	MH444829.1
Pinus armandii voucher YLDP059B	MH117820.1
Pinus armandii voucher HSS18012804	MH444830.1
Pinus armandii voucher Q215	MH703240.1
Pinus armandii voucher YLDP059A	MH117819.1
Pinus cembra	AF036987
Pinus cembra clone 1	AF344002
Pinus cembroides	AF036997
Pinus cembroides clone 3	AF343983
Pinus cembroides clone 2	AF343994
Pinus cembroides subsp. lagunae clone 1	AF343985
Pinus cembroides subsp. orizabensis clone 1	AF343982
Pinus contorta	AF037014
Pinus contorta var. latifolia voucher CCDB-18346-D09	MG216817.1
Pinus contorta voucher ERM558	MG216868.1
Pinus contorta voucher ERM609	MG216850.1
Pinus culminicola	AF036995
Pinus culminicola clone 1	AF343988
Pinus echinata	AF037016
Pinus echinata	AF367378
Pinus flexilis clone 1	AF344001
Pinus flexilis clone ITS2-10	AY430075.1
Pinus flexilis voucher CCDB-23395-B04	MG216873.1
Pinus flexilis voucher CCDB-23395-D04	MG216819.1
Pinus hwangshanensis voucher AHNU:P458 clone 16-5	JF8296
Pinus hwangshanensis voucher AHNU:P458 clone 16-6	JF829697
Pinus hwangshanensis voucher AHNU:P453 clone 47-17	JF829698
Pinus hwangshanensis voucher AHNU:P557 clone 93-30	JF829699
Pinus hwangshanensis voucher AHNU:P567 clone 35-7	JF829700
Pinus hwangshanensis voucher AHNU:P567 clone 35-12	JF829701
Pinus krempfii	AF200521
Pinus krempfii	AF305061
Pinus luchuensis voucher AHNU:P2904 clone 1-11	JF829702
Pinus luchuensis voucher AHNU:P2904 clone 1-20	JF829703
Pinus massoniana	AF305063
Pinus massoniana voucher AHNU:P444 clone 126-K7	JF829704
Pinus massoniana voucher AHNU:P444 clone 126-K9	JF829705
Pinus massoniana voucher AHNU:P444 clone 126-K10	JF829706
Pinus massoniana var. massoniana voucher PS1356MT02	GQ463499.1
Pinus massoniana voucher MWS18012802	MH444832.1
Pinus maximartinezii	AF036994
Pinus maximartinezii clone 2	AF343995
Pinus monophylla clone 2	AF343984
Pinus monophylla clone 1	AF343986
Pinus monticola	AY619694
Pinus monticola voucher ERM764	MG216921.1
Pinus mugo isolate B40	MW816473
Pinus mugo isolate B41	MW816474
Pinus mugo isolate T6	MW816476
Pinus mugo isolate T1	MW816475
Pinus mugo voucher CCDB-24911-A01	MG216836.1
Pinus nelsonii	AF037001
Pinus nelsonii clone 1	AF343998
Pinus nelsonii clone 2	AF343999
Pinus pinceana	AF036998
Pinus pinceana clone 2	AF343996
Pinus quadrifolia clone 1	AF343990
Pinus quadrifolia clone 1	AF343991
Pinus remota clone 1	AF343980
Pinus remota clone 2	AF343989
Pinus remota clone 1	AF343992
Pinus rigida clone pcPR1_2_3	KC583358
Pinus rigida voucher MT00179249	MG216866.1
Pinus mugo subsp. rotundata isolate CB1	MW816477
Pinus mugo subsp. rotundata isolate CB20	MW816478
Pinus mugo subsp. rotundata isolate I1	MW816479
Pinus mugo subsp. rotundata isolate I21	MW816480
Pinus mugo subsp. rotundata isolate N4	MW816481
Pinus mugo subsp. rotundata isolate N5	MW816482
Pinus mugo subsp. rotundata isolate R1	MW816483
Pinus mugo subsp. rotundata isolate R12	MW816484
Pinus mugo subsp. rotundata isolate S18	MW816485
Pinus mugo subsp. rotundata isolate S20	MW816486
Pinus sylvestris	AF037003
Pinus sylvestris voucher 06_1000_0008	MW816487
Pinus sylvestris isolate P2	MW816488
Pinus sylvestris voucher NMW6748	KX167937.1
Pinus sylvestris voucher RBGE188	KX167550.1
Pinus sylvestris voucher RBGE186	KX167559.1
Pinus sylvestris voucher RBGE187	KX167560.1
Pinus sylvestris voucher RBGE189	KX167551.1
Pinus tabuliformis var. henryi voucher AHNU:P1753 clone 58-50	JF829691
Pinus tabuliformis var. tabuliformis voucher PS1361MT04	GQ865727
Pinus tabuliformis var. tabuliformis voucher PS1361MT01	GQ463502.1
Pinus tabuliformis var. tabuliformis voucher PS1361MT02	GQ865725.1
Pinus tabuliformis var. tabuliformis voucher PS1361MT03	GQ865726.1
Pinus tabuliformis var. tabuliformis voucher PS1361MT05	GQ865728.1
Pinus taeda	AF367379
Pinus taeda	MK895659.1
Pinus thunbergii	AF037025
Pinus thunbergii voucher PS1353MT01	GQ463496
Pinus thunbergii voucher PS1353MT02	GQ463497
Pinus thunbergii voucher HS18012801	MH444823.1
Pinus thunbergii voucher HS18012802	MH444824.1
Pinus thunbergii voucher HS18012803	MH444825.1
Pinus thunbergii voucher HS18012804	MH444826.1
Pinus mugo subsp. rotundata isolate B36	MW816489
Pinus mugo subsp. rotundata isolate B37	MW816490
Pinus mugo subsp. rotundata isolate W7	MW816491
Pinus mugo subsp. rotundata isolate W14	MW816492
Pinus virginiana	AF037015
Pinus virginiana isolate AD7LH42	MF348972
Pinus x rhaetica isolate C18	MW816494
Pinus x rhaetica isolate C23	MW816495
Pseudotsuga sinensis	AF041350
Pseudotsuga sinensis var. gaussenii voucher AHNU:P2006 clone HD14-5	JF829695.1
Pseudotsuga wilsoniana	AF041351
Tsuga canadensis isolate AD3HK27	MF349035
Tsuga canadensis voucher CCDB-18346-B09	MG216811.1
Tsuga chinensis clone 4	DQ975358
Tsuga chinensis voucher Q541	MH703311.1
