# Supplementary material for: Assessment of ITS2 Region Relevance for Taxa Discrimination and Phylogenetic Inference among Pinaceae
Source: Plants (Basel). 2022 Apr 15;11(8):1078. doi: 10.3390/plants11081078 (PMC9029031; doi:10.3390/plants11081078)
Supplement: Supplementary file 1 [file plants-11-01078-s001.zip › Table S4.xlsx]

## Sheet: Arkusz1
Distances	Intra-specific distance	Inter-specific distance
<= 0.0%	17.16	8.79
0.0% - 1.0%	46.04	14.74
1.0% - 2.0%	20.73	14.39
2.0% - 3.0%	3.01	9.71
3.0% - 4.0%	5.23	6.25
4.0% - 5.0%	1.44	2.75
5.0% - 6.0%	0	11.12
6.0% - 7.0%	0.22	5.59
7.0% - 8.0%	1.33	1.68
8.0% - 9.0%	0.55	4.86
9.0% - 10.0%	0.22	3.64
10.0% - 11.0%	0	2.62
11.0% - 12.0%	0	1.46
12.0% - 13.0%	0	1.74
13.0% - 14.0%	0	1.15
14.0% - 15.0%	0	0.25
15.0% - 16.0%	0	0.16
16.0% - 17.0%	0	0.15
17.0% - 18.0%	0	0.32
18.0% - 19.0%	0	0.6
19.0% - 20.0%	0	0.49
20.0% - 21.0%	0	0.42
21.0% - 22.0%	0	0.08
22.0% - 23.0%	0	0.04
23.0% - 24.0%	0	0.01
24.0% - 25.0%	0	0.02
25.0% - 26.0%	0	0
26.0% - 27.0%	0	0.01
27.0% - 28.0%	0	0.03
28.0% - 28.99%	0	0.09
28.99% - 30.0%	0	0.03
> 30.0%	4.01	3.37
