# Supplementary material for: Assessment of ITS2 Region Relevance for Taxa Discrimination and Phylogenetic Inference among Pinaceae
Source: Plants (Basel). 2022 Apr 15;11(8):1078. doi: 10.3390/plants11081078 (PMC9029031; doi:10.3390/plants11081078)
Supplement: Supplementary file 1 [file plants-11-01078-s001.zip › Table S5.xlsx]

## Sheet: Arkusz1
Genera	Correct	Ambiguous	Incorrect
Abies	43.8095	51.4286	4.7619
Keteleeria	22.2222	77.7778	0
Tsuga	100	0	0
Larix	29.4643	67.8571	2.67857
Pseudotsuga	0	100	0
Picea	8.33333	66.6667	25
Pinus	30.6306	55.8559	13.5135
